# Supplementary material for: Photodynamics of the Molecular Ruby [Cr(ddpd)2]3+
Source: Molecules. 2023 Feb 9;28(4):1668. doi: 10.3390/molecules28041668 (PMC9968007; doi:10.3390/molecules28041668)
Supplement: Supplementary file 1 [file molecules-28-01668-s001.zip]

Archive with 1 entries (1 files):
- molecules-2199507-supplementary.pdf
